# Supplementary material for: Halogen hydrogen-bonded organic framework (XHOF) constructed by singlet open-shell diradical for efficient photoreduction of U(VI)
Source: Nat Commun. 2022 Mar 16;13:1389. doi: 10.1038/s41467-022-29107-9 (PMC8927584; doi:10.1038/s41467-022-29107-9)
Supplement: Supplementary file 3 — Source Data [file 41467_2022_29107_MOESM3_ESM.xlsx]

## Sheet: Figure 5a
Figure 5a	Essential factors for photoreduction of U(VI) by XHOF-TAQ.
							Time (min)
		C/C0	0	10	20	30	40	50	60	90	120
		Rep 1	1	0.9976	0.9976	0.9953	0.9905	0.9905	0.9882	0.9811	0.9811
	XHOF	Rep 2	1	0.9929	0.9953	0.9905	0.9835	0.9835	0.9811	0.9787	0.9787
		Rep 3	1	0.9953	1	0.9929	0.9905	0.9905	0.9882	0.9764	0.9835
	XHOF with light	Rep 1	1	0.6845	0.3814	0.2887	0.2289	0.2062	0.1876	0.1608	0.1629
Factors		Rep 2	1	0.6639	0.3485	0.2825	0.2227	0.1938	0.1711	0.1464	0.1443
		Rep 3	1	0.6371	0.3588	0.2639	0.2041	0.1814	0.1608	0.1505	0.132
		Rep 1	1	0.9905	0.9762	0.9762	0.969	0.9548	0.9405	0.9429	0.9381
	Light	Rep 2	1	0.9786	0.9619	0.9571	0.95	0.9286	0.9214	0.9119	0.9095
		Rep 3	1	0.9738	0.969	0.9524	0.9452	0.931	0.9167	0.8952	0.9024

## Sheet: Figure 5b
Figure 5b	Dosage of XHOF-TAQ in influencing the photoreduction efficiency.
							Time (min)
		C/C0	0	10	20	30	40	50	60	90	120
		Rep 1	1	0.7588	0.6536	0.532	0.4722	0.4309	0.4082	0.3835	0.3608
	0.01	Rep 2	1	0.7876	0.6763	0.5526	0.4866	0.4536	0.4309	0.3959	0.3794
		Rep 3	1	0.8041	0.6433	0.5485	0.4639	0.433	0.4165	0.3897	0.367
		Rep 1	1	0.6371	0.3588	0.2639	0.2041	0.1814	0.1608	0.1505	0.132
	0.05	Rep 2	1	0.6845	0.3814	0.2887	0.2289	0.2062	0.1876	0.1608	0.1629
		Rep 3	1	0.6639	0.3485	0.2825	0.2227	0.19381	0.1711	0.1464	0.1443
		Rep 1	1	0.5814	0.3258	0.2021	0.1258	0.1155	0.0928	0.066	0.0619
Dose (g/L)	0.1	Rep 2	1	0.5856	0.3361	0.233	0.1526	0.1237	0.0887	0.0845	0.0763
		Rep 3	1	0.633	0.3464	0.2206	0.1485	0.1381	0.1031	0.0845	0.0722
		Rep 1	1	0.5794	0.2577	0.2041	0.1402	0.099	0.0722	0.0412	0.0123
	0.15	Rep 2	1	0.5567	0.2433	0.1691	0.1464	0.101	0.0701	0.0371	0.0289
		Rep 3	1	0.5897	0.2784	0.2021	0.1588	0.1155	0.0742	0.0515	0.0392
		Rep 1	1	0.5794	0.2928	0.2165	0.1505	0.1381	0.0722	0.0433	0.0412
	0.2	Rep 2	1	0.534	0.301	0.2124	0.1649	0.1175	0.066	0.0495	0.0433
		Rep 3	1	0.5691	0.3278	0.2454	0.167	0.1402	0.0969	0.0619	0.0639

## Sheet: Figure 5c
Figure 5c	Effect of anions on photoreduction efficiency.
								Time (min)
			C/C0	0	10	20	30	40	50	60	90	120
			Rep 1	1	0.6972	0.4379	0.366	0.2919	0.2331	0.1983	0.1983	0.1961
		Cl-	Rep 2	1	0.7081	0.4553	0.3704	0.3007	0.2549	0.2004	0.207	0.1983
			Rep 3	1	0.732	0.4662	0.4009	0.3159	0.2636	0.2222	0.2092	0.2004
			Rep 1	1	0.7033	0.422	0.3385	0.2747	0.2571	0.2242	0.2	0.1868
		NO3-	Rep 2	1	0.6835	0.4	0.3077	0.2462	0.2374	0.2022	0.1846	0.1802
			Rep 3	1	0.6835	0.4044	0.3099	0.2505	0.2374	0.2198	0.1824	0.1604
	interfering anions
			Rep 1	1	0.6176	0.313	0.2017	0.1765	0.1239	0.1155	0.1092	0.0903
		CO32-	Rep 2	1	0.6345	0.3361	0.2437	0.1996	0.1576	0.1303	0.1176	0.1134
			Rep 3	1	0.6071	0.3151	0.2479	0.1849	0.1345	0.1197	0.1197	0.105
			Rep 1	1	0.6371	0.3588	0.2639	0.2041	0.1814	0.1608	0.1505	0.132
		Control	Rep 2	1	0.6845	0.3814	0.2887	0.2289	0.2062	0.1876	0.1608	0.1629
			Rep 3	1	0.6639	0.3485	0.2825	0.2227	0.1938	0.1711	0.1464	0.1443

## Sheet: Figure 5d
Figure 5d	Effect of cations on photoreduction efficiency.
						Time (min)
		C/C0	0	10	20	30	40	60	90	120
		Rep 1	1	0.6499	0.407	0.2954	0.2079	0.2101	0.2057	0.2276
	Al3+	Rep 2	1	0.6433	0.3829	0.2757	0.2079	0.1969	0.1947	0.1926
		Rep 3	1	0.6586	0.407	0.2954	0.2254	0.221	0.2079	0.2013
		Rep 1	1	0.6157	0.418	0.2876	0.2135	0.2247	0.218	0.218
	Pb+	Rep 2	1	0.6202	0.4562	0.2944	0.2292	0.2382	0.2225	0.2607
		Rep 3	1	0.6022	0.4067	0.2674	0.2067	0.2	0.1978	0.1978
		Rep 1	1	0.6462	0.4788	0.3686	0.3008	0.2839	0.2775	0.2076
	Mg2+	Rep 2	1	0.6462	0.447	0.3644	0.3136	0.2542	0.2521	0.2076
		Rep 3	1	0.6186	0.4386	0.3369	0.2881	0.2691	0.2648	0.2246
		Rep 1	1	0.6799	0.3995	0.3148	0.2354	0.1614	0.1587	0.1376
interfering cations	Ba2+	Rep 2	1	0.6772	0.4339	0.2963	0.2302	0.1878	0.1614	0.164
		Rep 3	1	0.6534	0.3889	0.2698	0.2037	0.1508	0.1561	0.1508
		Rep 1	1	0.5837	0.3488	0.2883	0.2442	0.2349	0.2233	0.2209
	Ca2+	Rep 2	1	0.6163	0.372	0.3233	0.2884	0.2651	0.2465	0.2442
		Rep 3	1	0.6116	0.3628	0.2953	0.2698	0.2767	0.2302	0.2279
		Rep 1	1	0.6311	0.4511	0.3822	0.34	0.3111	0.2933	0.2978
	Ni+	Rep 2	1	0.6556	0.4489	0.3911	0.3533	0.3422	0.3044	0.2889
		Rep 3	1	0.6178	0.4267	0.3556	0.3311	0.3111	0.2822	0.2667
		Rep 1	1	0.622	0.3672	0.2203	0.1533	0.0864	0.0821	0.0799
	K+	Rep 2	1	0.6587	0.3974	0.2549	0.1836	0.1123	0.0907	0.0886
		Rep 3	1	0.6242	0.3758	0.2441	0.1814	0.1253	0.0929	0.0778
		Rep 1	1	0.6371	0.3588	0.2639	0.2041	0.1608	0.1505	0.132
	control	Rep 2	1	0.6845	0.3814	0.2887	0.2289	0.1876	0.1608	0.1629
		Rep 3	1	0.6639	0.3485	0.2825	0.2227	0.1711	0.1464	0.1443

## Sheet: Figure 5e
Figure 5e	Effect of mixed interfering metal ions on photoreduction efficiency.
			Li3+	Na+	Ba2+	Sr2+	Ni+	Co2+	Zn2+
		Rep 1	0.0146	0.0129	0.0295	0.1797	2.4393	12.9694	19.2968
efficiency (%)		Rep 2	0.0102	0.0136	0.0306	0.1896	2.1959	10.287	17.7204
		Rep 3	0.0117	0.0161	0.0531	0.1617	2.5348	11.7566	21.7108

## Sheet: Figure 5f
Figure 5e	The photoreduction kinetics of U by co-existing with mixed interfering metal ions.
						Time (min)
			0	10	20	30	40	60	90	120
		Rep 1	1	0.6681	0.5268	0.4197	0.3576	0.3169	0.2912	0.2719
	C/C0	Rep 2	1	0.6938	0.5546	0.4561	0.3961	0.3448	0.3169	0.2934
		Rep 3	1	0.6809	0.5375	0.4218	0.3726	0.3469	0.3041	0.2762
